# Supplementary material for: Development of a Scale to Measure Infant Eating Behaviour Worldwide
Source: Nutrients. 2021 Jul 22;13(8):2495. doi: 10.3390/nu13082495 (PMC8398650; doi:10.3390/nu13082495)
Supplement: Supplementary file 1 [file nutrients-13-02495-s001.zip]

Archive with 1 entries (1 files):
- nutrients-1284249-supplementary.pdf
